# Supplementary material for: Association Between Endotype of Prematurity and Cystic Periventricular Leukomalacia: A Bayesian Model-Averaged Meta-Analysis
Source: Children (Basel). 2025 Aug 13;12(8):1065. doi: 10.3390/children12081065 (PMC12384824; doi:10.3390/children12081065)
Supplement: Supplementary file 1 [file children-12-01065-s001.zip]

Archive with 1 entries (1 files):
- children-3760718-supplementary.pdf
